# Supplementary material for: Research on the resilience of renewable energy in rural areas—Based on the data from Shandong Province
Source: PLoS One. 2025 Aug 6;20(8):e0329097. doi: 10.1371/journal.pone.0329097 (PMC12327622; doi:10.1371/journal.pone.0329097)
Supplement: S1 — (XLSX) [file pone.0329097.s001.xlsx]

## Sheet: Sheet1
Crouch	Economic output (t)	Biomass calorie production (GJ)	Power generation (gGW) 0.25	Corn core	Economic output (t)	Biomass calorie production (GJ)	Power generation (gGW) 0.25
city01	219595	788566	54.7615	city01	1486906	5.19047e+06	360.45
city02	228527	820640	56.9889	city02	1684307	5.87956e+06	408.303
city03	96599	346887	24.0894	city03	783555	2.73522e+06	189.946
city04	140246	503623	34.9738	city04	871946	3.04378e+06	211.373
city05	108627	390080	27.0889	city05	703329	2.45517e+06	170.498
city06	121916	437800	30.4028	city06	1011205	3.5299e+06	245.132
city07	329672	1.18385e+06	82.212	city07	2248452	7.84887e+06	545.06
city08	347640	1.24838e+06	86.6927	city08	1955442	6.82603e+06	474.03
city09	167388	601090	41.7424	city09	1298422	4.53252e+06	314.758
city10	49152	176505	12.2573	city10	407809	1.42357e+06	98.8593
city11	52306	187831	13.0438	city11	450370	1.57215e+06	109.177
city12	291851	1.04804e+06	72.7803	city12	1628306	5.68407e+06	394.727
city13	543686	1.95238e+06	135.582	city13	3924406	1.36993e+07	951.338
city14	412947	1.48289e+06	102.979	city14	2926082	1.02143e+07	709.329
city15	282879	1.01582e+06	70.543	city15	1880864	6.5657e+06	455.951
city16	616115	2.21247e+06	153.644	city16	3839297	1.34022e+07	930.706
Wheat straw	Economic output (t)	Biomass calorie production (GJ)	Power generation (gGW) 0.25	Corn straw	Economic output (t)	Biomass calorie production (GJ)	Power generation (gGW) 0.25
city01	1413575	1.98057e+07	1375.39	city01	1486906	2.63397e+07	1829.15
city02	1443059	2.02188e+07	1404.08	city02	1684307	2.98366e+07	2071.99
city03	664832	9.315e+06	646.875	city03	783555	1.38803e+07	963.907
city04	912450	1.27844e+07	887.805	city04	871946	1.54461e+07	1072.64
city05	686505	9.61866e+06	667.962	city05	703329	1.24591e+07	865.215
city06	753012	1.05505e+07	732.673	city06	1011205	1.7913e+07	1243.95
city07	2127760	2.98122e+07	2070.29	city07	2248452	3.98301e+07	2765.98
city08	2360062	3.3067e+07	2296.32	city08	1955442	3.46396e+07	2405.53
city09	1180834	1.65447e+07	1148.94	city09	1298422	2.30008e+07	1597.28
city10	281894	3.94963e+06	274.28	city10	407809	7.22412e+06	501.675
city11	342366	4.79691e+06	333.119	city11	450370	7.97806e+06	554.032
city12	1836893	2.57368e+07	1787.28	city12	1628306	2.88446e+07	2003.09
city13	3848267	5.39183e+07	3744.33	city13	3924406	6.95187e+07	4827.69
city14	2868010	4.01838e+07	2790.55	city14	2926082	5.1834e+07	3599.58
city15	1915938	2.68443e+07	1864.19	city15	1880864	3.33185e+07	2313.78
city16	4102176	5.74758e+07	3991.38	city16	3839297	6.80111e+07	4722.99
pig	Annual breeding (Ten Thousands)	Biogas calorific value	Biogas power generation
city01	294.29	1.15476e+07	1122.68
city02	380.59	1.49339e+07	1451.91
city03	115.19	4.51992e+06	439.436
city04	182.86	7.17521e+06	697.59
city05	222.07	8.71376e+06	847.171
city06	751.12	2.94731e+07	2865.44
city07	759.97	2.98203e+07	2899.2
city08	568.37	2.23022e+07	2168.27
city09	274.32	1.0764e+07	1046.5
city10	192.42	7.55033e+06	734.06
city11	257.63	1.01091e+07	982.828
city12	867.46	3.40381e+07	3309.26
city13	745.69	2.926e+07	2844.72
city14	468.57	1.83861e+07	1787.54
city15	473.16	1.85662e+07	1805.05
city16	907.17	3.55963e+07	3460.75
ox	Annual breeding (Ten Thousands)	Biogas calorific value	Biogas power generation
city01	26.69	1.42695e+07	1387.31
city02	20.1	1.07462e+07	1044.77
city03	27.09	1.44834e+07	1408.11
city04	8.56	4.57651e+06	444.939
city05	25.33	1.35424e+07	1316.62
city06	24.63	1.31682e+07	1280.24
city07	36.18	1.93432e+07	1880.59
city08	46.76	2.49997e+07	2430.53
city09	17.78	9.50589e+06	924.183
city10	2.89	1.54511e+06	150.219
city11	10.09	5.39451e+06	524.466
city12	58.75	3.14101e+07	3053.76
city13	64.19	3.43185e+07	3336.52
city14	15.37	8.21741e+06	798.914
city15	107.4	5.74203e+07	5582.53
city16	45.63	2.43956e+07	2371.79
poultry	Annual breeding (Ten Thousands)	Biogas calorific value	Biogas power generation
city01	9232.65	1.98231e+07	1927.25
city02	27699.2	5.9472e+07	5782
city03	6500.37	1.39568e+07	1356.91
city04	6480.14	1.39133e+07	1352.68
city05	11347.4	2.43636e+07	2368.68
city06	32683.8	7.01743e+07	6822.5
city07	72008.6	1.54608e+08	15031.3
city08	12854.2	2.7599e+07	2683.23
city09	16437.4	3.52922e+07	3431.18
city10	8994.94	1.93128e+07	1877.63
city11	17540.7	3.76612e+07	3661.5
city12	59597.6	1.2796e+08	12440.6
city13	24699.6	5.30318e+07	5155.87
city14	50331.3	1.08065e+08	10506.3
city15	22661.1	4.86549e+07	4730.34
city16	21730.3	4.66565e+07	4536.05
