# Supplementary material for: Research on the resilience of renewable energy in rural areas—Based on the data from Shandong Province
Source: PLoS One. 2025 Aug 6;20(8):e0329097. doi: 10.1371/journal.pone.0329097 (PMC12327622; doi:10.1371/journal.pone.0329097)
Supplement: S2 — (XLSX) [file pone.0329097.s002.xlsx]

## Sheet: 农业发展潜力
area	Potential for power generation of agricultural	resources Animal Husbandry Power generation	Solar annual power generation (GWh)
city01	3619.75	3619.75	12090
city02	3941.36	3912.67	9360
city03	1824.82	2553.34	10790
city04	2206.79	2694.38	8190
city05	1730.76	2438.2	35100
city06	2252.16	2894.88	23400
city07	5463.54	4768.65	40950
city08	5262.57	4341.64	20540
city09	3102.72	3329.18	13260
city10	887.07	1988.19	6890
city11	1009.37	2051.65	12740
city12	4257.88	3846	31200
city13	9658.93	7290	27300
city14	7202.43	5787.28	18590
city15	4704.47	4215.67	33150
city16	9798.72	7182.74	21450
